# Supplementary material for: Induction of Protection in Mice against a Chlamydia muridarum Respiratory Challenge by a Vaccine Formulated with the Major Outer Membrane Protein in Nanolipoprotein Particles
Source: Vaccines (Basel). 2021 Jul 7;9(7):755. doi: 10.3390/vaccines9070755 (PMC8310061; doi:10.3390/vaccines9070755)
Supplement: Supplementary file 1 [file vaccines-09-00755-s001.zip]

Archive with 1 entries (1 files):
- vaccines-1218111-supplementary.pdf
